# Supplementary material for: Intra-bone donor lymphocyte infusion at relapse: clinical outcome is associated with presence of CD8+ cells in the marrow
Source: Bone Marrow Transplant. 2019 Aug 27;55(5):974–8. doi: 10.1038/s41409-019-0632-z (PMC7198473; doi:10.1038/s41409-019-0632-z)
Supplement: Supplementary file 2 [file 41409_2019_632_MOESM2_ESM.xls]

## Sheet: bone marrow
bone marrow
Patient/time of sample collection	frequency	CDR3 nucleotide sequence	CDR3 amino acid sequence	Variable (V) segment	Diversity (D) segment	Joining (J) segment
UPN 1006	0.0935877	TGTGCCACCCTGACAGGGGCTAGCGGGGGGGCAGATACGCAGTATTTT	CATLTGASGGADTQYF	TRBV6-6	TRBD2	TRBJ2-3
48 days prior IB-DLI	0.0892889	TGTGCTCTGAGTGAGGCGGGCAATGACATGCGCTTT	CALSEAGNDMRF	TRBV12-4	TRBD2	TRBJ1-1
	0.0454057	TGTGCCAGCAGCCAGTCCCGGGCGGGCCCTGTGGCCAAAAACATTCAGTACTTC	CASSQSRAGPVAKNIQYF	TRBV4-2	TRBD2	TRBJ2-4
	0.0434354	TGCGCCAGCAGCCAAGATACGGGATTCACCACAGATACGCAGTATTTT	CASSQDTGFTTDTQYF	TRBV4-3	TRBD2	TRBJ2-3
	0.0313452	TGTGCCATCAGTGAGGCACCGGGACAGAGCACAGATACGCAGTATTTT	CAISEAPGQSTDTQYF	TRBV10-3	TRBD1	TRBJ2-3
Patient/time of sample collection	frequency	CDR3 nucleotide sequence	CDR3 amino acid sequence	Variable (V) segment	Diversity (D) segment	Joining (J) segment
UPN 1006	0.0657751	TGTGCCACCCTGACAGGGGCTAGCGGGGGGGCAGATACGCAGTATTTT	CATLTGASGGADTQYF	TRBV6-6	TRBD2	TRBJ2-3
8 days post 3rd IB-DLI	0.0577746	TGCGCCAGCAGCCAAGATACGGGATTCACCACAGATACGCAGTATTTT	CASSQDTGFTTDTQYF	TRBV4-3	TRBD2	TRBJ2-3
	0.0567596	TGTGCTTTCATCCATCCATTCGGATCTAACTTTGGAAATGAGAAATTAACCTTT	CAFIHPFGSNFGNEKLTF	TRBV11-1	.	TRBJ1-1
	0.047157	TGTGCTCTGAGTGAGGCGGGCAATGACATGCGCTTT	CALSEAGNDMRF	TRBV12-4	TRBD2	TRBJ1-1
	0.0361216	TGTGCCAGCAGCCAGTCCCGGGCGGGCCCTGTGGCCAAAAACATTCAGTACTTC	CASSQSRAGPVAKNIQYF	TRBV4-2	TRBD2	TRBJ2-4
Patient/time of sample collection	frequency	CDR3 nucleotide sequence	CDR3 amino acid sequence	Variable (V) segment	Diversity (D) segment	Joining (J) segment
UPN 1006	0.0495705	TGTGCCAGCAGCCCCCGTACTGTTGGCCTCACCGGGGAGCTGTTTTTT	CASSPRTVGLTGELFF	TRBV7-9	.	TRBJ2-2
150 days post 4th IB-DLI	0.047511	TGTGCCAGCTCCCCATGGTCCGGGCAAGAGACCCAGTACTTC	CASSPWSGQETQYF	TRBV7-9	.	TRBJ2-5
	0.0386344	TGTGCAGCAAGCGTAGTGAATGACATGCGCTTT	CAASVVNDMRF	TRBV12-3	.	TRBJ1-1
	0.0370154	TGTGCCACCCTGACAGGGGCTAGCGGGGGGGCAGATACGCAGTATTTT	CATLTGASGGADTQYF	TRBV6-6	TRBD2	TRBJ2-3
	0.0364758	TGTGCCAGCAGCCGGCGAAGTGGGGCCAAAAACATTCAGTACTTC	CASSRRSGAKNIQYF	TRBV28	.	TRBJ2-4
Patient/time of sample collection	frequency	CDR3 nucleotide sequence	CDR3 amino acid sequence	Variable (V) segment	Diversity (D) segment	Joining (J) segment
UPN 1072	0.0697674	TGTGCCAGCAGCTTGACGGAGTATGGCTACACCTTC	CASSLTEYGYTF	TRBV7-2	.	TRBJ1-2
50 days prior IB-DLI	0.0232558	TGCGCCACCCGGACTAGCGGAACCGGCACAGATACGCAGTATTTT	CATRTSGTGTDTQYF	TRBV5-1	TRBD2	TRBJ2-3
	0.0203488	TGTGCCAGCAGTTGGGAGGGGAAAGGGGGAAGGAACACTGAAGCTTTCTTT	CASSWEGKGGRNTEAFF	TRBV28	TRBD1	TRBJ1-1
	0.0203488	TGCGCCAGCAGCCAAAGGGGTTACCCGGGCACTGAAGCTTTCTTT	CASSQRGYPGTEAFF	TRBV4-1	TRBD1	TRBJ1-1
	0.0203488	TGCGCCAGCAGCATAAAGACTAGTATGACCGGGGAGCTGTTTTTT	CASSIKTSMTGELFF	TRBV5-1	TRBD2	TRBJ2-2
Patient/time of sample collection	frequency	CDR3 nucleotide sequence	CDR3 amino acid sequence	Variable (V) segment	Diversity (D) segment	Joining (J) segment
UPN 1072	0.0579108	TGCAGTGCTAGACAGGTGGATGGCTACACCTTC	CSARQVDGYTF	TRBV20-1	.	TRBJ1-2
209 days post 2nd IB-DLI	0.0361064	TGCAGTGCTAGAGCAGTTGGGACAGGGATTGAAGCTTTCTTT	CSARAVGTGIEAFF	TRBV20-1	TRBD1	TRBJ1-1
	0.0289739	TGCAGTGCTAGATCGGGAGAGGCGAACACTGAAGCTTTCTTT	CSARSGEANTEAFF	TRBV20-1	TRBD2	TRBJ1-1
	0.0243442	TGTGCCAGCAGCGTGGGACAGGGTTTGGTCTATGGCTACACCTTC	CASSVGQGLVYGYTF	TRBV7-2	TRBD1	TRBJ1-2
	0.0226366	TGCAGCGTTGTCCCGTACCTCCAAGGACTAGCGTCAGATGAGGATGAGCAGTTCTTC	CSVVPYLQGLASDEDEQFF	TRBV29-1	TRBD2	TRBJ2-1
Patient/time of sample collection	frequency	CDR3 nucleotide sequence	CDR3 amino acid sequence	Variable (V) segment	Diversity (D) segment	Joining (J) segment
UPN 1072	0.0630902	TGCAGCGTTGTCCCGTACCTCCAAGGACTAGCGTCAGATGAGGATGAGCAGTTCTTC	CSVVPYLQGLASDEDEQFF	TRBV29-1	TRBD2	TRBJ2-1
269 days post 2nd IB-DLI	0.0347315	TGTGCCAGCATCCCAATAGCAGGGGATCTAAGCAGTGAGCAGTTCTTC	CASIPIAGDLSSEQFF	TRBV6-2	TRBD1	TRBJ2-1
	0.0271795	TGTGCCAGCCAAAAAGCGGTCCCCTCCTACAATGAGCAGTTCTTC	CASQKAVPSYNEQFF	TRBV28	TRBD2	TRBJ2-1
	0.0264814	TGTGCCGTCCAGGGACCCCGCTACGAGCAGTACTTC	CAVQGPRYEQYF	TRBV19	TRBD2	TRBJ2-7
	0.0227313	TGTGCCAGCAGCCAGTTGTGGGAGGCGGGGGAGCTATACAATGAGCAGTTCTTC	CASSQLWEAGELYNEQFF	TRBV14	TRBD2	TRBJ2-1
Patient/time of sample collection	frequency	CDR3 nucleotide sequence	CDR3 amino acid sequence	Variable (V) segment	Diversity (D) segment	Joining (J) segment
UPN 1072	0.0260132	TGTGCCAGCCAAAAAGCGGTCCCCTCCTACAATGAGCAGTTCTTC	CASQKAVPSYNEQFF	TRBV28	TRBD2	TRBJ2-1
362 days post 2nd IB-DLI	0.0257029	TGTGCCAGCAGCCAGTTGTGGGAGGCGGGGGAGCTATACAATGAGCAGTTCTTC	CASSQLWEAGELYNEQFF	TRBV14	TRBD2	TRBJ2-1
	0.0252091	TGCAGCGTTGTCCCGTACCTCCAAGGACTAGCGTCAGATGAGGATGAGCAGTTCTTC	CSVVPYLQGLASDEDEQFF	TRBV29-1	TRBD2	TRBJ2-1
	0.0188751	TGTGCCGTCCAGGGACCCCGCTACGAGCAGTACTTC	CAVQGPRYEQYF	TRBV19	TRBD2	TRBJ2-7
	0.017013	TGTGCCAGCAGTTCCGCCAGAAGTACGGGACAGGAGACCTCTGGGGAGCAGTACTTC	CASSSARSTGQETSGEQYF	TRBV28	TRBD1	TRBJ2-7
Patient/time of sample collection	frequency	CDR3 nucleotide sequence	CDR3 amino acid sequence	Variable (V) segment	Diversity (D) segment	Joining (J) segment
UPN 1077	0.023176	TGTGCTGGGCAGCTTACGGATGGAGGAAGCCAAGGAAATCTCATCTTT	CAGQLTDGGSQGNLIF	TRBV13	TRBD2	TRBJ1-1
29 days post 1st IB-DLI	0.0213986	TGTGCTGTGAGGCGCCTTTATAACAATGACATGCGCTTT	CAVRRLYNNDMRF	TRBV2	.	TRBJ1-1
	0.0190113	TGCAGTGCTCCCCGCTGGCGGGAGAACACCGGGGAGCTGTTTTTT	CSAPRWRENTGELFF	TRBV20-1	TRBD2	TRBJ2-2
	0.0187325	TGTGCTGGGCAGCTTAGTGATGGAGGAAGCCAAGGAAATCTCATCTTT	CAGQLSDGGSQGNLIF	TRBV13	TRBD2	TRBJ1-1
	0.0162232	TGTGCCATCAGTGGAGGGGAGGGACAGGGCGGATATAGCAATCAGCCCCAGCATTTT	CAISGGEGQGGYSNQPQHF	TRBV10-3	TRBD1	TRBJ1-5
Patient/time of sample collection	frequency	CDR3 nucleotide sequence	CDR3 amino acid sequence	Variable (V) segment	Diversity (D) segment	Joining (J) segment
UPN 725	0.0291221	TGCGCCAGCAGCGGGACGAACGAGCAGTACTTC	CASSGTNEQYF	TRBV5-1	TRBD1	TRBJ2-7
15 days prior IB-DLI	0.023737	TGCGCCAGCAGCCAAGATGGGCGCCATTCCTACGGAGAGACCCAGTACTTC	CASSQDGRHSYGETQYF	TRBV4-3	.	TRBJ2-5
	0.0143839	TGCGCCAGCAGCGGAAACAATGAGCAGTTCTTC	CASSGNNEQFF	TRBV5-1	.	TRBJ2-1
	0.014313	TGTGCCAGCAGCTTAGATCTAACAGGGAACACTGAAGCTTTCTTT	CASSLDLTGNTEAFF	TRBV11-3	TRBD1	TRBJ1-1
	0.0113371	TGTGCCAGCAGCTTAGATCTAACCGGGAACACTGAAGCTTTCTTT	CASSLDLTGNTEAFF	TRBV11-3	.	TRBJ1-1
Patient/time of sample collection	frequency	CDR3 nucleotide sequence	CDR3 amino acid sequence	Variable (V) segment	Diversity (D) segment	Joining (J) segment
UPN 725	0.0227459	TGCGCCAGCAGCCAGGAACCGCTGAGGGGGGGCGGTGAAGCTTTCTTT	CASSQEPLRGGGEAFF	TRBV4-3	TRBD1	TRBJ1-1
49 days post 3rd IB- DLI	0.0215277	TGCGCCAGCAGCGGGACGAACGAGCAGTACTTC	CASSGTNEQYF	TRBV5-1	TRBD1	TRBJ2-7
	0.0124413	TGCGCCAGCAGCCAAGATGGGCGCCATTCCTACGGAGAGACCCAGTACTTC	CASSQDGRHSYGETQYF	TRBV4-3	.	TRBJ2-5
	0.012002	TGTGCCAGCAGCAGAGGACTAGCGGGGGGCAATGAGCAGTTCTTC	CASSRGLAGGNEQFF	TRBV7-2	TRBD2	TRBJ2-1
	0.0112831	TGTGCCAGCAGCTTAGATCTAACAGGGAACACTGAAGCTTTCTTT	CASSLDLTGNTEAFF	TRBV11-3	TRBD1	TRBJ1-1
Patient/time of sample collection	frequency	CDR3 nucleotide sequence	CDR3 amino acid sequence	Variable (V) segment	Diversity (D) segment	Joining (J) segment
UPN 725	0.023938	TGCGCCAGCAGCGGGACGAACGAGCAGTACTTC	CASSGTNEQYF	TRBV5-1	TRBD1	TRBJ2-7
89 days post 4th IB- DLI	0.0175838	TGTGCCAGCAGCTTAGATCTAACCGGGAACACTGAAGCTTTCTTT	CASSLDLTGNTEAFF	TRBV11-3	.	TRBJ1-1
	0.0160652	TGCGCCAGCAGCCAGGAACCGCTGAGGGGGGGCGGTGAAGCTTTCTTT	CASSQEPLRGGGEAFF	TRBV4-3	TRBD1	TRBJ1-1
	0.0142669	TGTGCCAGCAGTTTATACGGGGGAGGATCCTACGAGCAGTACTTC	CASSLYGGGSYEQYF	TRBV28	TRBD2	TRBJ2-7
	0.0133477	TGTGCCAGCAGCAGAGGACTAGCGGGGGGCAATGAGCAGTTCTTC	CASSRGLAGGNEQFF	TRBV7-2	TRBD2	TRBJ2-1
Patient/time of sample collection	frequency	CDR3 nucleotide sequence	CDR3 amino acid sequence	Variable (V) segment	Diversity (D) segment	Joining (J) segment
UPN 725	0.0358948	TGCGCCAGCAGCGGGACGAACGAGCAGTACTTC	CASSGTNEQYF	TRBV5-1	TRBD1	TRBJ2-7
8 days post 5th IB- DLI	0.0187227	TGCGCCAGCAGCCCTTCAGGCAGGGAGAGCAATCAGCCCCAGCATTTT	CASSPSGRESNQPQHF	TRBV4-1	TRBD1	TRBJ1-5
	0.0182633	TGTGCCAGCAGTTTGGACAGGGCTATAACTAATGAAAAACTGTTTTTT	CASSLDRAITNEKLFF	TRBV12-4	TRBD1	TRBJ1-4
	0.0147599	TGTGCCAGCAGCTTAGATCTAACAGGGAACACTGAAGCTTTCTTT	CASSLDLTGNTEAFF	TRBV11-3	TRBD1	TRBJ1-1
	0.0145876	TGTGCCAGCAGTTTATACGGGGGAGGATCCTACGAGCAGTACTTC	CASSLYGGGSYEQYF	TRBV28	TRBD2	TRBJ2-7
Patient/time of sample collection	frequency	CDR3 nucleotide sequence	CDR3 amino acid sequence	Variable (V) segment	Diversity (D) segment	Joining (J) segment
UPN 725	0.0688484	TGCGCCAGCAGCGGGACGAACGAGCAGTACTTC	CASSGTNEQYF	TRBV5-1	TRBD1	TRBJ2-7
260 days post 5th IB- DLI	0.0377081	TGTGCCAGCAGCTTAGATCTAACAGGGAACACTGAAGCTTTCTTT	CASSLDLTGNTEAFF	TRBV11-3	TRBD1	TRBJ1-1
	0.0365757	TGTGCCAGCAGTTTATACGGGGGAGGATCCTACGAGCAGTACTTC	CASSLYGGGSYEQYF	TRBV28	TRBD2	TRBJ2-7
	0.0255917	TGTGCCAGCAGCTTAGACCTGGGGAACAATGAGCAGTTCTTC	CASSLDLGNNEQFF	TRBV7-6	.	TRBJ2-1
	0.0233269	TGTGCCAGCAGCTTAGATCTAACCGGGAACACTGAAGCTTTCTTT	CASSLDLTGNTEAFF	TRBV11-3	.	TRBJ1-1
Patient/time of sample collection	frequency	CDR3 nucleotide sequence	CDR3 amino acid sequence	Variable (V) segment	Diversity (D) segment	Joining (J) segment
UPN 1054	0.292567	TGTGCCAGCAGCTTGACGGAGTATGGCTACACCTTC	CASSLTEYGYTF	TRBV7-2	.	TRBJ1-2
86 days prior IB-DLI	0.0284872	TGTGCCAGCAGTCCGACGGCCGCGGGTGAGCAGTTCTTC	CASSPTAAGEQFF	TRBV27	TRBD2	TRBJ2-1
	0.0248854	TGTGCCAGCAGCCCGGGACAGGGGGCAGAGACCCAGTACTTC	CASSPGQGAETQYF	TRBV7-2	TRBD1	TRBJ2-5
	0.021611	TGTGCCAGCAGGTCGGGACTAGCGGGAGAGGAGACCCAGTACTTC	CASRSGLAGEETQYF	TRBV2	TRBD2	TRBJ2-5
	0.0212836	TGTGCCAGCAGCGTAGCAGGGAGGGCCGGGACAGATACGCAGTATTTT	CASSVAGRAGTDTQYF	TRBV9	TRBD2	TRBJ2-3
Patient/time of sample collection	frequency	CDR3 nucleotide sequence	CDR3 amino acid sequence	Variable (V) segment	Diversity (D) segment	Joining (J) segment
UPN 1054	0.329853	TGTGCCAGCAGCTTGACGGAGTATGGCTACACCTTC	CASSLTEYGYTF	TRBV7-2	.	TRBJ1-2
60 days post 2nd IB-DLI	0.0301525	TGTGCCAGCAGCCAAGAAAGGACTAGCGGGAGTACCCTCGAGCAGTACTTC	CASSQERTSGSTLEQYF	TRBV3-1	TRBD2	TRBJ2-7
	0.0258337	TGCAGTGCCCCGGGGCGCTACGAGCAGTACTTC	CSAPGRYEQYF	TRBV20-1	TRBD1	TRBJ2-7
	0.0239351	TGTGCCAGCAGTCCGACGGCCGCGGGTGAGCAGTTCTTC	CASSPTAAGEQFF	TRBV27	TRBD2	TRBJ2-1
	0.0178339	TGTGCCAGCAGTTTAGTCGGGGGAAATGAGCAGTTCTTC	CASSLVGGNEQFF	TRBV12-4	TRBD1	TRBJ2-1
Patient/time of sample collection	frequency	CDR3 nucleotide sequence	CDR3 amino acid sequence	Variable (V) segment	Diversity (D) segment	Joining (J) segment
UPN 1054	0.446831	TGTGCCAGCAGCTTGACGGAGTATGGCTACACCTTC	CASSLTEYGYTF	TRBV7-2	.	TRBJ1-2
90 days post 2nd IB-DLI	0.0319744	TGTGCCAGCAGTTTAGTCGGGGGAAATGAGCAGTTCTTC	CASSLVGGNEQFF	TRBV12-3	TRBD1	TRBJ2-1
	0.0216164	TGCAGTGCCCCGGGGCGCTACGAGCAGTACTTC	CSAPGRYEQYF	TRBV20-1	TRBD1	TRBJ2-7
	0.0213558	TGTGCCAGCAGCCAAGAAAGGACTAGCGGGAGTACCCTCGAGCAGTACTTC	CASSQERTSGSTLEQYF	TRBV3-1	TRBD2	TRBJ2-7
	0.0203985	TGTGCCAGCAGTCCGACGGCCGCGGGTGAGCAGTTCTTC	CASSPTAAGEQFF	TRBV27	TRBD2	TRBJ2-1
Patient/time of sample collection	frequency	CDR3 nucleotide sequence	CDR3 amino acid sequence	Variable (V) segment	Diversity (D) segment	Joining (J) segment
UPN 1054	0.440966	TGTGCCAGCAGCTTGACGGAGTATGGCTACACCTTC	CASSLTEYGYTF	TRBV7-2	.	TRBJ1-2
61 days post 3rd IB-DLI	0.0616002	TGTGCCAGCAGTTTAGTCGGGGGAAATGAGCAGTTCTTC	CASSLVGGNEQFF	TRBV12-3	TRBD1	TRBJ2-1
	0.0216916	TGTGCCAGCAGGGGAGCCTTCTTC	CASRGAFF	TRBV7-9	TRBD2	TRBJ2-1
	0.02068	TGCAGTGCCCCGGGGCGCTACGAGCAGTACTTC	CSAPGRYEQYF	TRBV20-1	TRBD1	TRBJ2-7
	0.0180712	TGTGCCAGCAGTCCGACGGCCGCGGGTGAGCAGTTCTTC	CASSPTAAGEQFF	TRBV27	TRBD2	TRBJ2-1
Patient/time of sample collection	frequency	CDR3 nucleotide sequence	CDR3 amino acid sequence	Variable (V) segment	Diversity (D) segment	Joining (J) segment
UPN 1050	0.0340447	TGTGCCAGCAGCTTAGCGGCAGGGGCCAATGAGCAGTTCTTC	CASSLAAGANEQFF	TRBV7-2	TRBD1	TRBJ2-1
31 days post 1st IB-DLI	0.0250254	TGCGCCAGCAGCCAAGGGGTAGCCGTGAGAAACAATGAGCAGTTCTTC	CASSQGVAVRNNEQFF	TRBV4-3	.	TRBJ2-1
	0.0209604	TGTGCCAGCAGCTACCAGGGACTACTCTATGGCTACACCTTC	CASSYQGLLYGYTF	TRBV13	TRBD2	TRBJ1-2
	0.0203252	TGTGCCAGCAGTTACTCGAACAGAAATGAGCAGTTCTTC	CASSYSNRNEQFF	TRBV6-5	.	TRBJ2-1
	0.0198171	TGTGCCAGCAGTTACTCTGGGAGGACTCCGATGTTCTTC	CASSYSGRTPMFF	TRBV6-2	TRBD2	TRBJ2-1
Patient/time of sample collection	frequency	CDR3 nucleotide sequence	CDR3 amino acid sequence	Variable (V) segment	Diversity (D) segment	Joining (J) segment
UPN 1050	0.199497	TGTGCCAGCAGTTACTCTGGGAGGACTCCGATGTTCTTC	CASSYSGRTPMFF	TRBV6-2	TRBD2	TRBJ2-1
177 days post 1st IB-DLI	0.188667	TGTGCCAGCAGCTTAGCGGCAGGGGCCAATGAGCAGTTCTTC	CASSLAAGANEQFF	TRBV7-2	TRBD1	TRBJ2-1
	0.0921798	TGTGCCAGCAGTTACTCGAACAGAAATGAGCAGTTCTTC	CASSYSNRNEQFF	TRBV6-5	.	TRBJ2-1
	0.0414375	TGCGCCAGCAGCCAAGGGGTAGCCGTGAGAAACAATGAGCAGTTCTTC	CASSQGVAVRNNEQFF	TRBV4-3	.	TRBJ2-1
	0.0381764	TGTGCCAGCAGTTTTGAGGGGACAGGGTATATGGGTGAAAAACTGTTTTTT	CASSFEGTGYMGEKLFF	TRBV28	TRBD1	TRBJ1-4
Patient/time of sample collection	frequency	CDR3 nucleotide sequence	CDR3 amino acid sequence	Variable (V) segment	Diversity (D) segment	Joining (J) segment
UPN 959	0.0513393	TGTGCCAGCAGTCCAGGGGGACGGATTGAAGCTTTCTTT	CASSPGGRIEAFF	TRBV28	TRBD1	TRBJ1-1
51 days post 3rd IB-DLI	0.0327381	TGTGCCAGCAGCCTCTCTTACAATGAGCAGTTCTTC	CASSLSYNEQFF	TRBV7-9	.	TRBJ2-1
	0.0285218	TGTGCCAGCAGCTTTCCCCCACTTGGGCACAATGAGCAGTTCTTC	CASSFPPLGHNEQFF	TRBV28	.	TRBJ2-1
	0.0235615	TGTGCCACCAGTGATGCCGGGGCCAACCTCCCCCGCGATGAGCAGTTCTTC	CATSDAGANLPRDEQFF	TRBV24-1	TRBD1	TRBJ2-1
	0.0230655	TGTGCCAGCAGTTCCGTTGGACAGGGGGCTTTCTTT	CASSSVGQGAFF	TRBV28	TRBD1	TRBJ1-1
Patient/time of sample collection	frequency	CDR3 nucleotide sequence	CDR3 amino acid sequence	Variable (V) segment	Diversity (D) segment	Joining (J) segment
UPN 959	0.101499	TGCGCCAGCAGCCAAGAACTAGCGGAAACCTACGAGCAGTACTTC	CASSQELAETYEQYF	TRBV4-3	TRBD2	TRBJ2-7
100 days post 4rd IB-DLI	0.069171	TGTGCCAGCAGTCCAGGGGGACGGATTGAAGCTTTCTTT	CASSPGGRIEAFF	TRBV28	TRBD1	TRBJ1-1
	0.0576968	TGTGCCAGCAGTTTCGGGAGGGAGACCCAGTACTTC	CASSFGRETQYF	TRBV28	TRBD2	TRBJ2-5
	0.0563934	TGTGCCAGCAGTTTACAGTTTGAGCGGGCCTTCCAAGAGACCCAGTACTTC	CASSLQFERAFQETQYF	TRBV12-4	TRBD2	TRBJ2-5
	0.0361216	TGTGCCAGCAGCTTTCCCCCACTTGGGCACAATGAGCAGTTCTTC	CASSFPPLGHNEQFF	TRBV28	.	TRBJ2-1
Patient/time of sample collection	frequency	CDR3 nucleotide sequence	CDR3 amino acid sequence	Variable (V) segment	Diversity (D) segment	Joining (J) segment
UPN 959	0.0360656	TGCGCCAGCAGTGATGACGACCCACCTCAGACACCGACTTTTAATCAGCCCCAGCATTTT	CASSDDDPPQTPTFNQPQHF	TRBV10-2	.	TRBJ1-5
253 days post 4rd IB-DLI	0.0327869	TGTGCCAGCAGCTTCGGACTAGCGGGAGCAGATACGCAGTATTTT	CASSFGLAGADTQYF	TRBV5-6	TRBD2	TRBJ2-3
	0.0327869	TGTGCCAGCAGCCAAGCCGGGCCCCCAGATACGCAGTATTTT	CASSQAGPPDTQYF	TRBV7-8	.	TRBJ2-3
	0.0262295	TGTGCCGCGAATCTTATGGGGATGAACACTGAAGCTTTCTTT	CAANLMGMNTEAFF	TRBV2	.	TRBJ1-1
	0.0262295	TGTGCCAGCAGCTTAGATGAGGTCTATGGCTACACCTTC	CASSLDEVYGYTF	TRBV7-2	.	TRBJ1-2
Patient/time of sample collection	frequency	CDR3 nucleotide sequence	CDR3 amino acid sequence	Variable (V) segment	Diversity (D) segment	Joining (J) segment
UPN 909	0.0348527	TGTGCCAGCAGTTTGGGGGGGGACTACAATGAGCAGTTCTTC	CASSLGGDYNEQFF	TRBV27	TRBD1	TRBJ2-1
38 days post 1st IB-DLI	0.0204804	TGTGCCAGCAGTCCCCTAACATCAGGACTTAACACTGAAGCTTTCTTT	CASSPLTSGLNTEAFF	TRBV28	TRBD2	TRBJ1-1
	0.0145776	TGTGCCAGCAGCCGACTAGCGGCTTCCGACACCGGGGAGCTGTTTTTT	CASSRLAASDTGELFF	TRBV7-3	TRBD2	TRBJ2-2
	0.0143722	TGCGCCAGCAGCTTCGGTGGGGCAGAGAACACTGAAGCTTTCTTT	CASSFGGAENTEAFF	TRBV5-1	TRBD1	TRBJ1-1
	0.012627	TGTGCCAGCAGTTCGATAACCGGGACAGACGGCTACACCTTC	CASSSITGTDGYTF	TRBV27	TRBD1	TRBJ1-2
Patient/time of sample collection	frequency	CDR3 nucleotide sequence	CDR3 amino acid sequence	Variable (V) segment	Diversity (D) segment	Joining (J) segment
UPN 909	0.0734218	TGTGCCAGCAGTCCCCTAACATCAGGACTTAACACTGAAGCTTTCTTT	CASSPLTSGLNTEAFF	TRBV28	TRBD2	TRBJ1-1
28 days post 3rd IB-DLI	0.0636497	TGTGCCAGCAGTTTGGGGGGGGACTACAATGAGCAGTTCTTC	CASSLGGDYNEQFF	TRBV27	TRBD1	TRBJ2-1
	0.0535117	TGTGCCAGCAGCCGACTAGCGGCTTCCGACACCGGGGAGCTGTTTTTT	CASSRLAASDTGELFF	TRBV7-3	TRBD2	TRBJ2-2
	0.0341242	TGTGCCAGCAGTTTGGTGGGTGGCAACATTCAGTACTTC	CASSLVGGNIQYF	TRBV12-3	.	TRBJ2-4
	0.0214256	TGCGCCAGCAGCTTCGGTGGGGCAGAGAACACTGAAGCTTTCTTT	CASSFGGAENTEAFF	TRBV5-1	TRBD1	TRBJ1-1
Patient/time of sample collection	frequency	CDR3 nucleotide sequence	CDR3 amino acid sequence	Variable (V) segment	Diversity (D) segment	Joining (J) segment
UPN 1074	0.0380901	TGCAGCGTTGTTGATCTACAAGAGACCCAGTACTTC	CSVVDLQETQYF	TRBV29-1	.	TRBJ2-5
day of the Ist DLI	0.0258774	TGCGCCAGCAGCCCCTCCCGGAACACTGAAGCTTTCTTT	CASSPSRNTEAFF	TRBV4-3	.	TRBJ1-1
	0.0180841	TGTGCCAGCAGTTTAGAGGTAGCGGGAGGCCAAGAGACCCAGTACTTC	CASSLEVAGGQETQYF	TRBV28	TRBD2	TRBJ2-5
	0.0165846	TGCGCCAGCAGCCAAGAGGCACTCCTGAACACTGAAGCTTTCTTT	CASSQEALLNTEAFF	TRBV4-1	.	TRBJ1-1
	0.0112676	TGTGCCACCAGCAGTCTAGCGGGAGAAGAGCAGTTCTTC	CATSSLAGEEQFF	TRBV15	TRBD2	TRBJ2-1
Patient/time of sample collection	frequency	CDR3 nucleotide sequence	CDR3 amino acid sequence	Variable (V) segment	Diversity (D) segment	Joining (J) segment
UPN 1074	0.0233581	TGTGCCAGCAGCTTTTACGGGAGGCGGTACAATGAGCAGTTCTTC	CASSFYGRRYNEQFF	TRBV7-9	TRBD2	TRBJ2-1
58 days after first DLI	0.0225337	TGTGCCAGCAGCCGGGGCAACACTGAAGCTTTCTTT	CASSRGNTEAFF	TRBV7-2	TRBD1	TRBJ1-1
	0.0201873	TGTGCCATCAGTCCGGGACAGGTGTGGGCCGCAGATACGCAGTATTTT	CAISPGQVWAADTQYF	TRBV10-3	TRBD1	TRBJ2-3
	0.0134441	TGTGCCAGCAGTTTAAAAGCCCTAACCCCCCACTACAATGAGCAGTTCTTC	CASSLKALTPHYNEQFF	TRBV28	.	TRBJ2-1
	0.013127	TGTGCCAGCAGCTTAGTCTTGGTTGGGGAGGCCCAGCATTTT	CASSLVLVGEAQHF	TRBV7-8	.	TRBJ1-5

## Sheet: blood
blood
Patient/time of sample collection	frequency	CDR3 nucleotide sequence	CDR3 amino acid sequence	Variable (V) segment	Diversity (D) segment	Joining (J) segment
UPN 1006	0.0682689	TGTGCCAGCAGCCCCCGTACTGTTGGCCTCACCGGGGAGCTGTTTTTT	CASSPRTVGLTGELFF	TRBV7-9	.	TRBJ2-2
162 days post 4th IB-DLI	0.0533351	TGTGCCAGCTCCCCATGGTCCGGGCAAGAGACCCAGTACTTC	CASSPWSGQETQYF	TRBV7-9	.	TRBJ2-5
	0.049852	TGTGCCACCCTGACAGGGGCTAGCGGGGGGGCAGATACGCAGTATTTT	CATLTGASGGADTQYF	TRBV6-6	TRBD2	TRBJ2-3
	0.0475444	TGCGCCAGCAGCCAAGATACGGGATTCACCACAGATACGCAGTATTTT	CASSQDTGFTTDTQYF	TRBV4-3	TRBD2	TRBJ2-3
	0.0451498	TGTGCCAGCAGCCGGCGAAGTGGGGCCAAAAACATTCAGTACTTC	CASSRRSGAKNIQYF	TRBV28	.	TRBJ2-4
Patient/time of sample collection	frequency	CDR3 nucleotide sequence	CDR3 amino acid sequence	Variable (V) segment	Diversity (D) segment	Joining (J) segment
UPN 1072	0.00570566	TGCGCCAGCAGCCGGGACAGGGGACGGGATGGCTACACCTTC	CASSRDRGRDGYTF	TRBV5-1	TRBD1	TRBJ1-2
209 days post 2nd IB-DLI	0.00399396	TGCAGTGCTAGACAGGTGGATGGCTACACCTTC	CSARQVDGYTF	TRBV20-1	.	TRBJ1-2
	0.00394361	TGCAGCGTTGTCCCGTACCTCCAAGGACTAGCGTCAGATGAGGATGAGCAGTTCTTC	CSVVPYLQGLASDEDEQFF	TRBV29-1	TRBD2	TRBJ2-1
	0.00365833	TGTGCCAGCAGGACAGGGGCTTCGAACGAGCAGTACTTC	CASRTGASNEQYF	TRBV27	TRBD1	TRBJ2-7
	0.00322202	TGTGCCACCAGGGCACTAGCGGGAGCTGAAAATGAGCAGTTCTTC	CATRALAGAENEQFF	TRBV15	TRBD2	TRBJ2-1
Patient/time of sample collection	frequency	CDR3 nucleotide sequence	CDR3 amino acid sequence	Variable (V) segment	Diversity (D) segment	Joining (J) segment
UPN 1077	0.0233	TGTGCTGTGAGGCGCCTTTATAACAATGACATGCGCTTT	CAVRRLYNNDMRF	TRBV2	.	TRBJ1-1
29 days post 1st IB-DLI	0.0205967	TGTGCTGGGCAGCTTAGTGATGGAGGAAGCCAAGGAAATCTCATCTTT	CAGQLSDGGSQGNLIF	TRBV13	TRBD2	TRBJ1-1
	0.0193416	TGTGCCAGCAGCTGGAAGCGGGAGACCGTCAGGGAAGAGACCCAGTACTTC	CASSWKRETVREETQYF	TRBV7-9	TRBD2	TRBJ2-5
	0.0183117	TGTGCTGGGCAGCTTACGGATGGAGGAAGCCAAGGAAATCTCATCTTT	CAGQLTDGGSQGNLIF	TRBV13	TRBD2	TRBJ1-1
	0.0168313	TGTGCCATCAGTGGAGGGGAGGGACAGGGCGGATATAGCAATCAGCCCCAGCATTTT	CAISGGEGQGGYSNQPQHF	TRBV10-3	TRBD1	TRBJ1-5
Patient/time of sample collection	frequency	CDR3 nucleotide sequence	CDR3 amino acid sequence	Variable (V) segment	Diversity (D) segment	Joining (J) segment
UPN 725	0.0386667	TGCGCCAGCAGCGGGACGAACGAGCAGTACTTC	CASSGTNEQYF	TRBV5-1	TRBD1	TRBJ2-7
49 days post 3rd IB- DLI	0.0238893	TGCGCCAGCAGCCAGGAACCGCTGAGGGGGGGCGGTGAAGCTTTCTTT	CASSQEPLRGGGEAFF	TRBV4-3	TRBD1	TRBJ1-1
	0.0183015	TGTGCCAGCAGCTTAGATCTAACAGGGAACACTGAAGCTTTCTTT	CASSLDLTGNTEAFF	TRBV11-3	TRBD1	TRBJ1-1
	0.0168412	TGTGCCAGCAGCTTAGATCTAACCGGGAACACTGAAGCTTTCTTT	CASSLDLTGNTEAFF	TRBV11-3	.	TRBJ1-1
	0.0156341	TGTGCCAGCAGTTTGGACAGGGCTATAACTAATGAAAAACTGTTTTTT	CASSLDRAITNEKLFF	TRBV12-4	TRBD1	TRBJ1-4
Patient/time of sample collection	frequency	CDR3 nucleotide sequence	CDR3 amino acid sequence	Variable (V) segment	Diversity (D) segment	Joining (J) segment
UPN 725	0.0246637	TGCGCCAGCAGCGGGACGAACGAGCAGTACTTC	CASSGTNEQYF	TRBV5-1	TRBD1	TRBJ2-7
260 days post 5th IB- DLI	0.0168161	TGTGCCAGCAGCCATTGGGGGTCGGGGGGAAATTCACCCCTCCACTTT	CASSHWGSGGNSPLHF	TRBV14	TRBD1	TRBJ1-6
	0.0140135	TGTGCCAGCAGTTTATACGGGGGAGGATCCTACGAGCAGTACTTC	CASSLYGGGSYEQYF	TRBV28	TRBD2	TRBJ2-7
	0.0132661	TGTGCCAGCACTACGGGACAGGGGTTGAGCACTGAAGCTTTCTTT	CASTTGQGLSTEAFF	TRBV12-4	TRBD1	TRBJ1-1
	0.0113976	TGCGCCAGCAGCCAAGATGGGCGCCATTCCTACGGAGAGACCCAGTACTTC	CASSQDGRHSYGETQYF	TRBV4-3	.	TRBJ2-5
Patient/time of sample collection	frequency	CDR3 nucleotide sequence	CDR3 amino acid sequence	Variable (V) segment	Diversity (D) segment	Joining (J) segment
UPN 1054	0.214893	TGTGCCAGCAGCTTGACGGAGTATGGCTACACCTTC	CASSLTEYGYTF	TRBV7-2	.	TRBJ1-2
60 days post 2nd IB-DLI	0.0395418	TGTGCCAGCAGCCAAGAAAGGACTAGCGGGAGTACCCTCGAGCAGTACTTC	CASSQERTSGSTLEQYF	TRBV3-1	TRBD2	TRBJ2-7
	0.0355894	TGCAGTGCCCCGGGGCGCTACGAGCAGTACTTC	CSAPGRYEQYF	TRBV20-1	TRBD1	TRBJ2-7
	0.023491	TGTGCCAGCAGTCCGACGGCCGCGGGTGAGCAGTTCTTC	CASSPTAAGEQFF	TRBV27	TRBD2	TRBJ2-1
	0.021318	TGTGCCAGCAGTTTAGTCGGGGGAAATGAGCAGTTCTTC	CASSLVGGNEQFF	TRBV12-4	TRBD1	TRBJ2-1
Patient/time of sample collection	frequency	CDR3 nucleotide sequence	CDR3 amino acid sequence	Variable (V) segment	Diversity (D) segment	Joining (J) segment
UPN 1054	0.458045	TGTGCCAGCAGCTTGACGGAGTATGGCTACACCTTC	CASSLTEYGYTF	TRBV7-2	.	TRBJ1-2
90 days post 2nd IB-DLI	0.0421055	TGTGCCAGCAGTTTAGTCGGGGGAAATGAGCAGTTCTTC	CASSLVGGNEQFF	TRBV12-3	TRBD1	TRBJ2-1
	0.0311195	TGCAGTGCCCCGGGGCGCTACGAGCAGTACTTC	CSAPGRYEQYF	TRBV20-1	TRBD1	TRBJ2-7
	0.0198355	TGTGCCAGCAGTCCGACGGCCGCGGGTGAGCAGTTCTTC	CASSPTAAGEQFF	TRBV27	TRBD2	TRBJ2-1
	0.0134643	TGTGCCAGCAGCCTGGGGTGGCTAGCGGGATCCGAGCAGTACTTC	CASSLGWLAGSEQYF	TRBV7-2	TRBD2	TRBJ2-7
Patient/time of sample collection	frequency	CDR3 nucleotide sequence	CDR3 amino acid sequence	Variable (V) segment	Diversity (D) segment	Joining (J) segment
UPN 1050	0.109155	TGTGCCAGCAGTTACTCTGGGAGGACTCCGATGTTCTTC	CASSYSGRTPMFF	TRBV6-2	TRBD2	TRBJ2-1
31 days post 1st IB-DLI	0.0457746	TGTGCCAGCAGTTTTGAGGGGACAGGGTATATGGGTGAAAAACTGTTTTTT	CASSFEGTGYMGEKLFF	TRBV28	TRBD1	TRBJ1-4
	0.0457746	TGTGCCAGCTCGCGGGTAACCGGGGAGCTGTTTTTT	CASSRVTGELFF	TRBV7-6	TRBD2	TRBJ2-2
	0.0387324	TGTGCCAGCAGCTACCAGGGACTACTCTATGGCTACACCTTC	CASSYQGLLYGYTF	TRBV13	TRBD2	TRBJ1-2
	0.0352113	TGTGCCAGCAGCGGGGGGAGCTCTGGGGCCAACGTCCTGACTTTC	CASSGGSSGANVLTF	TRBV12-4	TRBD1	TRBJ2-6
Patient/time of sample collection	frequency	CDR3 nucleotide sequence	CDR3 amino acid sequence	Variable (V) segment	Diversity (D) segment	Joining (J) segment
UPN 1050	0.634756	TGTGCCAGCAGCTTAGCGGCAGGGGCCAATGAGCAGTTCTTC	CASSLAAGANEQFF	TRBV7-2	TRBD1	TRBJ2-1
177 days post 1st IB-DLI	0.0461947	TGCGCCAGCAGCCAAGGGGTAGCCGTGAGAAACAATGAGCAGTTCTTC	CASSQGVAVRNNEQFF	TRBV4-3	.	TRBJ2-1
	0.0167607	TGTGCCACCAGCAGCATCGGGGGTGAGACCCAGTACTTC	CATSSIGGETQYF	TRBV15	TRBD1	TRBJ2-5
	0.0166298	TGTGCCAGCAGCTCTTCCAGGGGTAGCGGGGTCCAAGAGACCCAGTACTTC	CASSSSRGSGVQETQYF	TRBV7-2	TRBD2	TRBJ2-5
	0.0143933	TGTGCCAGCAGCGGGGGGAGCTCTGGGGCCAACGTCCTGACTTTC	CASSGGSSGANVLTF	TRBV12-4	TRBD2	TRBJ2-6
Patient/time of sample collection	frequency	CDR3 nucleotide sequence	CDR3 amino acid sequence	Variable (V) segment	Diversity (D) segment	Joining (J) segment
UPN 959	0.0407899	TGTGCCACCAGTGATGCCGGGGCCAACCTCCCCCGCGATGAGCAGTTCTTC	CATSDAGANLPRDEQFF	TRBV24-1	TRBD1	TRBJ2-1
253 days post 4rd IB-DLI	0.0349628	TGTGCCAGCAGCTTAGGGACAACCAACACTGAAGCTTTCTTT	CASSLGTTNTEAFF	TRBV7-2	TRBD1	TRBJ1-1
	0.0268695	TGTGCCAGCAGCTTAGTCTCGGACCCTGGGGCTTTCTTT	CASSLVSDPGAFF	TRBV7-2	.	TRBJ1-1
	0.0181288	TGTGCCAGCAGCTTGATGGGTGAGGGCGGAGGGCAGCCCCAGCATTTT	CASSLMGEGGGQPQHF	TRBV5-5	TRBD2	TRBJ1-5
	0.0171577	TGTGCCAGCAGCCTCTCTTACAATGAGCAGTTCTTC	CASSLSYNEQFF	TRBV7-9	.	TRBJ2-1

## Sheet: donors
donors cells
UPN 1006 donor	frequency	CDR3 nucleotide sequence	CDR3 amino acid sequence	Variable (V) segment	Diversity (D) segment	Joining (J) segment
	0.0981802	TGTGCCAGCAGCTTCCCCGGAGGCCAAGAGACCCAGTACTTC	CASSFPGGQETQYF	TRBV7-9	TRBD2	TRBJ2-5
	0.0138199	TGTGCCAGCAGAGTAGCGGGGGGGTACAATGAGCAGTTCTTC	CASRVAGGYNEQFF	TRBV27	TRBD2	TRBJ2-1
	0.0124427	TGCGCCAGCAGCCAAGAAATCGGGCGGGAGATAGATGAGCAGTTCTTC	CASSQEIGREIDEQFF	TRBV4-3	TRBD2	TRBJ2-1
	0.0074473	TGTGCCAGCAGCCCGGGGCATGGACTAGCAGCCTCCCTACAATGAGCAGTTCTTC	CASSPGHGL_QPPYNEQFF	TRBV3-2	TRBD2	TRBJ2-1
	0.00630095	TGTGCCAGCAGTTTGGGGGTCGAGCAGTACTTC	CASSLGVEQYF	TRBV28	TRBD1	TRBJ2-7
UPN 1072 donor	frequency	CDR3 nucleotide sequence	CDR3 amino acid sequence	Variable (V) segment	Diversity (D) segment	Joining (J) segment
	0.173054	TGCAGTGCCGACCCGGGAGCGACCCCGAGCCAGTTCTTC	CSADPGATPSQFF	TRBV20-1	TRBD2	TRBJ2-1
	0.124016	TGTGCCAGCAGCCGCGCGGGCTCCAATGAGCAGTTCTTC	CASSRAGSNEQFF	TRBV7-6	TRBD2	TRBJ2-1
	0.11184	TGCAGTGGGAGTTGGTGGCGAGACAATGAGCAGTTCTTC	CSGSWWRDNEQFF	TRBV20-1	.	TRBJ2-1
	0.108559	TGTGCCAGCAGCTTCGGGGGCGGGGCCTACGAGCAGTACTTC	CASSFGGGAYEQYF	TRBV7-3	TRBD1	TRBJ2-7
	0.0871293	TGTGCCAGCAGCCAAAGCGCAGGGGGCTACGAGCAGTACTTC	CASSQSAGGYEQYF	TRBV11-2	TRBD1	TRBJ2-7
UPN 1054 donor	frequency	CDR3 nucleotide sequence	CDR3 amino acid sequence	Variable (V) segment	Diversity (D) segment	Joining (J) segment
	0.0788864	TGTGCCAGCAGCTTAGCGGGAGGGCCTATGGATGAGCAGTTCTTC	CASSLAGGPMDEQFF	TRBV7-2	TRBD2	TRBJ2-1
	0.0473973	TGTGCCAGCAGCTTAGCGGCAGGGGCCAATGAGCAGTTCTTC	CASSLAAGANEQFF	TRBV7-2	TRBD1	TRBJ2-1
	0.0175846	TGTGCCACCAGCAGAGAGGGCAATGAGCAGTTCTTC	CATSREGNEQFF	TRBV15	.	TRBJ2-1
	0.0171335	TGTGCCAGCGAGGGGGGGCTTGGAGATACGCAGTATTTT	CASEGGLGDTQYF	TRBV27	TRBD1	TRBJ2-3
	0.013367	TGTGCCAGCAGCCACATGCGGGGAGATGAGCAGTTCTTC	CASSHMRGDEQFF	TRBV4-2	TRBD2	TRBJ2-1
UPN 1050 donor	frequency	CDR3 nucleotide sequence	CDR3 amino acid sequence	Variable (V) segment	Diversity (D) segment	Joining (J) segment
	0.0953162	TGCAGCGTTGAAGCCGATCCGTGGGCCAATGAGCAGTTCTTC	CSVEADPWANEQFF	TRBV29-1	.	TRBJ2-1
	0.088252	TGTGCCAGCAGTTACTCTGGGAGGACTCCGATGTTCTTC	CASSYSGRTPMFF	TRBV6-2	TRBD2	TRBJ2-1
	0.0703311	TGTGCCAGCAGTTACTCGAACAGAAATGAGCAGTTCTTC	CASSYSNRNEQFF	TRBV6-5	.	TRBJ2-1
	0.0130404	TGTGCCAGCTCACGTTGGGGTTCGGGTTCCCGGGACACTGAAGCTTTCTTT	CASSRWGSGSRDTEAFF	TRBV18	.	TRBJ1-1
	0.00330284	TGTGCAAGTCGCTGACACCCGGGACCCACCCCGTCCCAGCTCCTACGAGCAGTACTTC	CASR*HPGPT_RPSSYEQYF	TRBV12-2	TRBD2	TRBJ2-7
UPN 959 donor	frequency	CDR3 nucleotide sequence	CDR3 amino acid sequence	Variable (V) segment	Diversity (D) segment	Joining (J) segment
	0.011312	TGTGCCAGCGAGGACAGGGCGTCCTACAATGAGCAGTTCTTC	CASEDRASYNEQFF	TRBV6-2	TRBD1	TRBJ2-1
	0.00876363	TGTGCCAGCACGGATCTAGCGGGAGGGGAAAATGAGCAGTTCTTC	CASTDLAGGENEQFF	TRBV6-2	TRBD2	TRBJ2-1
	0.00824616	TGCGCCAGCAGCTTGGGGCTAGCGGGTCTCCAGGAGCAGTTCTTC	CASSLGLAGLQEQFF	TRBV5-1	TRBD2	TRBJ2-1
	0.00613732	TGTGCCAGCAAATCTTTCGGGAGTTCCTACAATGAGCAGTTCTTC	CASKSFGSSYNEQFF	TRBV7-8	TRBD2	TRBJ2-1
	0.00564211	TGTGCCAGCAGTGGAGGACTAGCGGGAGTGTTGGGCTCCTACAATGAGCAGTTCTTC	CASSGGLAGVLGSYNEQFF	TRBV6-2	TRBD2	TRBJ2-1
UPN 725 donor	frequency	CDR3 nucleotide sequence	CDR3 amino acid sequence	Variable (V) segment	Diversity (D) segment	Joining (J) segment
	0.0953327	TGTGCCAGCAGCCTGGAGTGGAGGTCTGGGGCCAACGTCCTGACTTTC	CASSLEWRSGANVLTF	TRBV3-1	TRBD2	TRBJ2-6
	0.0514143	TGCGCCAGCAGCGGAAACAATGAGCAGTTCTTC	CASSGNNEQFF	TRBV5-1	.	TRBJ2-1
	0.0266127	TGTGCCAGCAGCTTAGATCTAACAGGGAACACTGAAGCTTTCTTT	CASSLDLTGNTEAFF	TRBV11-3	TRBD1	TRBJ1-1
	0.017092	TGTGCCAGCAGCTTAGATCTTACGGGGAACACTGAAGCTTTCTTT	CASSLDLTGNTEAFF	TRBV11-3	.	TRBJ1-1
	0.0143879	TGTGCCAGCAACATACAGGGGTCGACTGAAGCTTTCTTT	CASNIQGSTEAFF	TRBV6-5	TRBD1	TRBJ1-1
UPN 1074 donor	frequency	CDR3 nucleotide sequence	CDR3 amino acid sequence	Variable (V) segment	Diversity (D) segment	Joining (J) segment
	0.016042	TGTGCCAGCAGTCTACCTGAAGAGCTGTTTTTT	CASSLPEELFF	TRBV28	.	TRBJ2-2
	0.0117178	TGTGCCAGCAGCCCGGACAGGGGTGGGACTGAAGCTTTCTTT	CASSPDRGGTEAFF	TRBV27	TRBD1	TRBJ1-1
	0.0107869	TGCAGCGTTGAAGATGCGGCAGGGCGGTCAGAGACCCAGTACTTC	CSVEDAAGRSETQYF	TRBV29-1	TRBD2	TRBJ2-5
	0.0103753	TGTGCCAGTAGTAAGACTAGCGGGCAATACAATGAGCAGTTCTTC	CASSKTSGQYNEQFF	TRBV19	TRBD2	TRBJ2-1
	0.00752179	TGCGCCAGCAGTGACTTTCGGGGATTGGTGAACGAGCAGTACTTC	CASSDFRGLVNEQYF	TRBV10-2	.	TRBJ2-7
